# Supplementary material for: Whole-Genome Sequencing-Based Screening of MRSA in Patients and Healthcare Workers in Public Hospitals in Benin
Source: Microorganisms. 2023 Jul 31;11(8):1954. doi: 10.3390/microorganisms11081954 (PMC10459514; doi:10.3390/microorganisms11081954)
Supplement: Supplementary file 1 [file microorganisms-11-01954-s001.zip]

Archive with 1 entries (1 files):
- microorganisms-2500979-supplementary.pdf
